# Supplementary material for: Evaluation of Complexity Measurement Tools for Correlations with Health-Related Outcomes, Health Care Costs and Impacts on Healthcare Providers: A Scoping Review
Source: Int J Environ Res Public Health. 2022 Dec 1;19(23):16113. doi: 10.3390/ijerph192316113 (PMC9741446; doi:10.3390/ijerph192316113)
Supplement: Supplementary file 1 [file ijerph-19-16113-s001.zip]

Archive with 2 entries (2 files):
- supplementary 1 2.pdf
- supplementary 3.pdf
